# Supplementary material for: Hemostasis System and Plasminogen Activity in Retrochorial Hematoma in the First Trimester of Pregnancy
Source: Biomedicines. 2022 Sep 14;10(9):2284. doi: 10.3390/biomedicines10092284 (PMC9496394; doi:10.3390/biomedicines10092284)
Supplement: Supplementary file 1 [file biomedicines-10-02284-s001.zip]

Archive with 1 entries (1 files):
- biomedicines-1829343-supplementary.pdf
